# Supplementary material for: Nuances of Whitefly Vector–Crinivirus Interactions Revealed in the Foregut Retention and Transmission of Lettuce Chlorosis Virus by Two Bemisia tabaci Cryptic Species
Source: Viruses. 2021 Aug 10;13(8):1578. doi: 10.3390/v13081578 (PMC8402701; doi:10.3390/v13081578)
Supplement: Supplementary file 1 [file viruses-13-01578-s001.zip]

Archive with 1 entries (1 files):
- viruses-1241632-si final.pdf
